# Supplementary material for: Microtubule rescue at midzone edges promotes overlap stability and prevents spindle collapse during anaphase B
Source: eLife. 2022 Mar 16;11:e72630. doi: 10.7554/eLife.72630 (PMC9018073; doi:10.7554/eLife.72630)
Supplement: Supplementary file 2. [file elife-72630-supp2.zip]

Archive with 1 entries (1 files):
- b31b0369-b5fe-423e-9783-a3d342aeeb1d.gb
